# Supplementary material for: Mosses Are Better than Leaves of Vascular Plants in Monitoring Atmospheric Heavy Metal Pollution in Urban Areas
Source: Int J Environ Res Public Health. 2018 May 29;15(6):1105. doi: 10.3390/ijerph15061105 (PMC6025423; doi:10.3390/ijerph15061105)
Supplement: Supplementary file 1 [file ijerph-15-01105-s001.zip]

Archive with 1 entries (1 files):
- ijerph-293855-SI.pdf
